# Supplementary material for: Exploring the impact of pandemic fear on visitation to park attractions in urban city: A case study in Seoul, South Korea
Source: PLoS One. 2024 Apr 16;19(4):e0301869. doi: 10.1371/journal.pone.0301869 (PMC11020851; doi:10.1371/journal.pone.0301869)
Supplement: S1 File — (XLSX) [file pone.0301869.s001.xlsx]

## Sheet: SEM_DATA
	FEAR							OUTING			VISITATION		PARK						SOCIOECONOMIC DATA
Respondent code	Washing hands	Ventilation	Coughing Etiquette	Avoiding touching Social DistancingENM	Social Distancing	No populated space	No sharing of food	Eating out	Café	Indoor mall	Frequency of Visitation	Frequency of visits to the nearest park	Parks are important regardless of COVID-19	Parks offer a safe space from COVID-19	Parks are more important in the post-COVID era	Experience: Stress relief	Wanted to visit parks more often after using them	Felt healthier after using parks	Gender	Age	Marital status	Education level	Household income	Household size
1	5	3	3	3	4	1	4	4	4	4	1	1	3	3	2	5	2	1	2	29	2	2	5	1
2	5	5	5	5	5	2	5	1	5	5	1	1	2	3	1	5	1	1	2	63	1	2	0	2
3	5	4	4	4	4	1	2	4	5	5	1	1	5	3	1	5	1	2	2	41	1	2	0	2
4	5	5	5	5	5	2	4	4	5	4	1	1	2	6	1	3	1	1	2	63	2	2	0	2
5	3	3	4	3	4	2	4	3	3	3	3	1	2	3	1	5	1	2	1	53	1	2	4	1
6	5	5	5	5	5	1	2	1	5	5	1	1	3	3	1	2	1	1	1	62	1	1	0	2
7	5	3	3	4	5	1	2	4	4	4	3	1	3	4	2	4	1	2	1	41	1	1	4	2
8	5	4	5	5	5	2	5	2	5	5	1	1	1	8	1	5	3	1	2	34	2	2	0	2
9	5	4	4	2	3	2	2	5	5	5	1	2	5	0	1	1	5	1	1	45	2	1	5	2
10	5	5	5	5	5	2	5	2	4	5	1	1	2	1	4	5	1	1	1	65	2	2	5	2
11	4	4	5	4	3	1	1	4	4	4	1	1	1	4	2	5	3	2	1	52	1	2	4	2
12	5	3	3	4	3	2	3	2	3	5	3	1	5	6	2	3	3	1	2	31	1	1	4	2
13	5	4	5	5	4	2	3	5	5	4	3	1	5	3	4	5	1	1	2	22	1	1	4	2
14	5	3	3	3	2	2	1	3	5	4	1	1	2	3	4	2	3	1	1	32	2	2	3	2
15	5	4	4	3	4	2	4	3	4	5	1	1	3	3	2	5	2	2	2	40	2	1	5	2
16	5	3	5	4	4	1	4	5	4	5	1	2	5	0	2	5	3	2	2	48	2	2	4	2
17	5	3	3	5	3	1	4	5	4	3	1	1	5	3	1	3	5	1	2	26	1	2	5	2
18	4	1	1	1	1	2	3	3	5	5	1	1	5	3	1	2	2	1	2	28	1	1	5	2
19	4	2	3	3	3	1	3	3	5	5	1	1	2	4	2	3	3	1	2	31	2	2	3	2
20	5	4	5	5	4	1	3	4	5	5	1	1	1	7	2	4	3	2	2	40	2	1	5	2
21	5	5	4	3	4	1	4	4	4	4	1	1	1	3	1	5	3	1	2	61	2	2	5	2
22	5	5	5	5	5	2	5	3	5	5	1	1	1	6	1	5	1	2	2	62	1	2	0	2
23	5	5	4	4	4	1	4	4	5	5	1	1	1	7	1	5	4	1	2	29	1	1	0	2
24	4	4	4	4	4	1	5	3	4	4	1	1	2	3	2	4	3	2	1	59	1	2	4	2
25	5	3	3	3	4	2	2	5	4	4	1	1	5	3	2	2	1	2	1	27	1	2	5	2
26	5	5	2	2	5	2	2	1	2	5	3	1	5	3	5	2	2	2	2	21	2	1	5	2
27	4	5	4	4	4	1	3	4	4	4	1	1	2	2	2	3	1	2	1	42	1	1	4	2
28	4	3	4	5	5	1	5	5	3	4	1	1	2	0	2	5	5	2	2	32	2	2	0	2
29	5	5	4	4	5	2	2	3	5	4	1	1	3	4	2	2	2	1	2	37	1	2	5	2
30	5	5	4	4	5	1	2	1	5	5	1	1	2	3	1	1	1	1	2	29	2	1	5	2
31	5	2	3	3	3	2	3	5	3	3	3	1	5	0	1	5	1	2	1	26	1	2	4	1
32	4	4	4	4	3	2	5	3	5	5	1	1	3	3	4	3	3	2	1	47	1	2	4	2
33	5	5	4	4	5	2	5	4	5	5	1	1	2	7	1	2	1	2	1	65	2	2	5	2
34	5	4	5	5	5	1	2	5	3	4	3	1	3	0	3	2	5	1	2	26	1	1	4	2
35	5	4	3	4	4	1	3	5	4	5	1	1	2	3	1	5	5	1	2	52	1	2	5	2
36	4	2	5	3	5	1	5	5	5	4	1	1	5	3	1	5	4	1	2	43	2	1	5	2
37	4	4	4	5	4	1	5	3	4	4	3	1	2	3	2	4	3	2	1	51	1	2	5	2
38	5	3	2	3	4	1	5	5	5	5	1	2	3	3	1	5	1	2	1	67	2	2	5	2
39	3	4	4	5	2	1	3	4	5	2	2	2	3	0	2	5	5	2	2	21	1	2	0	2
40	5	5	4	4	5	2	3	4	5	4	1	1	5	7	1	1	2	2	2	68	1	2	0	2
41	5	3	3	3	5	1	3	4	4	4	1	1	2	3	2	4	3	1	1	36	1	1	4	2
42	4	3	5	5	3	1	4	3	5	5	1	1	2	3	1	1	1	1	2	29	2	1	0	2
43	4	4	4	4	5	1	4	4	4	4	1	1	2	3	3	2	1	1	2	62	1	2	0	2
44	5	4	5	3	5	2	4	3	5	5	1	1	2	3	1	3	3	2	1	61	2	1	4	2
45	4	3	4	4	3	2	3	5	5	5	3	1	3	8	1	4	4	1	1	41	1	1	4	2
46	4	3	3	2	1	1	5	2	3	5	3	1	2	3	1	1	3	2	2	52	2	2	0	2
47	5	4	3	3	3	2	5	4	5	5	1	1	3	3	1	3	3	2	1	34	2	1	4	2
48	5	5	5	5	5	1	5	5	3	5	3	1	1	3	1	5	5	2	2	58	2	2	0	2
49	5	5	5	5	5	1	3	4	4	4	1	1	1	4	3	2	2	1	2	50	2	1	5	2
50	3	4	3	3	4	1	4	3	4	4	1	1	3	3	2	3	3	2	1	36	1	1	5	2
51	5	5	2	2	5	1	3	4	3	5	3	1	1	6	1	5	1	2	1	55	2	2	5	2
52	5	5	5	5	5	2	5	5	5	5	3	1	1	3	5	4	3	2	2	55	2	2	0	2
53	5	4	4	3	4	2	3	3	4	5	1	1	2	0	3	3	3	2	2	36	1	1	5	2
54	5	5	5	4	2	1	2	3	4	5	1	1	2	3	1	1	2	2	1	22	1	1	5	2
55	5	5	5	5	5	2	5	4	5	5	1	1	3	3	1	5	2	1	2	47	2	2	0	2
56	5	3	4	4	3	1	5	1	3	5	3	1	2	3	2	2	2	1	2	27	1	2	5	2
57	5	4	4	4	5	1	5	5	3	4	3	1	3	6	1	5	4	2	2	44	1	2	5	2
58	4	4	4	4	4	2	5	2	4	4	1	1	1	1	1	1	2	2	1	59	2	1	4	2
59	5	5	5	5	5	1	5	5	4	4	1	1	1	3	1	4	3	2	2	62	2	1	4	2
60	4	4	4	4	3	1	5	5	4	4	1	1	5	3	1	1	3	1	1	34	1	2	4	1
61	5	5	5	5	3	1	5	4	5	5	1	1	3	3	1	3	2	1	2	38	2	2	5	2
62	5	5	3	4	3	2	5	4	5	5	1	1	3	1	3	4	3	2	1	46	2	2	5	2
63	5	3	3	3	3	1	4	2	5	5	1	1	3	3	5	2	3	1	1	52	1	1	5	2
64	4	4	4	4	4	1	5	5	4	3	3	1	2	0	2	5	3	2	2	30	1	1	4	2
65	4	3	5	5	4	2	5	5	5	5	1	1	5	3	1	5	4	1	2	52	2	2	0	2
66	5	5	5	5	5	1	2	4	5	5	2	1	2	4	3	3	3	2	2	52	1	1	0	1
67	5	5	4	2	2	1	4	5	4	5	1	1	3	4	5	4	2	2	1	27	2	2	4	2
68	4	4	4	4	2	2	3	2	2	4	2	1	3	1	5	3	3	2	1	25	2	2	4	2
69	5	4	5	4	4	1	4	4	5	5	1	1	2	3	1	5	5	2	1	37	1	1	4	2
70	3	4	3	3	4	2	4	4	4	3	3	2	1	2	4	3	3	1	1	40	1	1	3	1
71	4	4	5	5	5	2	4	4	5	5	1	1	1	3	3	4	4	1	1	60	1	1	5	2
72	5	5	5	5	5	2	5	4	5	5	3	1	1	3	1	3	3	1	1	55	1	1	5	2
73	5	5	5	5	5	2	5	4	5	5	1	1	1	3	4	4	4	1	1	51	2	2	4	2
74	5	5	5	5	4	2	4	3	3	5	1	1	3	4	2	4	1	2	1	58	2	2	5	2
75	5	5	5	5	5	1	5	4	5	5	1	1	3	1	1	3	3	1	2	40	2	1	5	2
76	4	4	4	4	4	2	1	4	2	4	1	1	1	7	2	1	1	2	1	63	2	2	4	2
77	5	5	5	5	4	1	5	3	5	5	1	1	2	3	4	4	4	1	2	61	2	2	0	2
78	5	5	4	4	3	2	4	2	4	5	1	1	3	3	4	2	3	1	2	45	2	2	0	2
79	5	4	4	5	5	1	4	5	5	5	3	1	1	0	3	2	2	1	2	33	2	2	4	2
80	5	5	3	5	4	2	5	3	5	5	1	1	2	2	3	3	2	1	2	35	1	1	0	2
81	4	4	4	4	4	2	4	1	4	5	1	1	2	7	2	5	1	1	2	63	1	2	0	2
82	5	4	4	5	5	1	4	4	4	5	1	1	1	3	4	3	3	2	2	59	1	1	4	2
83	5	4	5	5	5	1	2	3	5	5	1	1	5	3	4	3	2	2	2	28	1	2	5	2
84	5	5	5	5	5	1	5	3	5	5	1	1	3	6	1	1	2	1	1	51	1	2	5	2
85	5	4	5	5	3	1	5	3	4	5	1	1	3	1	2	3	4	2	2	37	2	1	5	2
86	4	5	5	4	5	2	4	5	5	5	1	1	1	6	1	5	4	1	2	36	2	1	5	2
87	5	4	3	4	5	1	4	5	5	5	1	1	3	7	3	4	4	1	1	37	1	2	4	2
88	4	4	5	5	4	2	4	4	5	5	1	1	3	3	4	5	5	1	1	34	2	1	4	2
89	5	3	5	4	5	1	5	4	3	5	1	1	3	3	1	5	3	2	2	29	1	1	5	2
90	5	5	5	5	5	1	5	5	5	5	1	2	3	3	1	3	3	2	2	61	1	2	4	2
91	4	3	4	4	5	2	4	4	4	4	1	1	5	3	2	3	3	1	1	62	1	1	4	2
92	5	5	5	5	5	1	3	2	5	5	1	1	1	6	3	5	3	1	2	45	1	2	0	2
93	3	3	3	3	5	1	1	4	5	5	2	1	2	2	5	1	2	2	1	31	2	2	5	2
94	5	5	5	5	5	1	5	5	4	5	1	1	5	4	1	5	5	1	2	53	2	1	5	2
95	5	4	3	4	4	2	4	2	4	5	1	1	2	8	3	5	2	2	2	57	1	2	0	2
96	5	5	5	5	5	2	5	3	5	5	1	1	2	3	2	1	1	2	2	60	2	1	0	2
97	5	5	5	4	5	1	4	4	4	5	1	1	3	3	1	5	1	2	2	20	2	2	5	2
98	4	5	5	5	4	2	4	1	5	5	1	1	2	2	1	5	1	1	1	67	2	2	0	2
99	5	5	5	5	5	2	5	4	5	5	1	1	2	3	3	3	3	1	2	41	2	2	5	2
100	5	5	4	4	5	1	3	4	5	5	1	1	1	3	3	5	2	1	2	32	2	2	5	2
101	5	3	3	4	2	1	2	5	5	5	3	1	1	0	2	5	5	1	2	51	1	1	5	2
102	5	3	3	2	2	2	1	1	4	4	1	1	5	1	3	4	3	1	2	37	1	1	5	2
103	4	4	4	4	4	1	3	3	3	4	1	1	2	4	5	2	2	2	1	30	2	1	4	2
104	4	4	4	4	4	2	5	4	5	4	1	1	3	1	1	4	3	2	1	63	1	2	0	2
105	5	5	5	5	5	1	5	5	5	5	1	1	1	7	1	1	1	1	2	47	2	2	5	2
106	4	4	4	5	4	2	5	3	5	4	1	1	5	7	1	3	2	1	2	52	2	1	5	2
107	4	4	5	4	5	1	4	4	5	5	1	1	1	3	2	2	2	2	1	56	1	2	4	2
108	5	5	5	5	5	1	5	3	5	5	1	1	1	7	1	3	3	1	1	65	2	2	0	2
109	5	5	5	5	5	2	4	3	4	5	3	1	3	7	1	2	2	2	1	52	2	2	5	2
110	5	5	4	4	4	2	4	3	5	4	1	1	2	2	3	5	1	1	1	41	1	1	4	2
111	5	3	4	4	4	2	4	5	5	5	3	1	3	3	1	4	4	2	1	48	2	2	4	2
112	5	5	5	5	5	2	5	3	5	5	1	1	2	1	1	3	2	2	1	53	1	2	5	2
113	4	4	4	3	4	1	4	3	3	3	1	1	1	3	4	4	3	2	1	63	2	1	0	2
114	5	5	5	5	5	1	4	3	5	5	1	1	5	3	3	1	1	1	1	27	2	2	5	2
115	5	4	5	5	5	2	5	4	5	5	1	1	3	3	1	3	1	1	2	41	2	2	0	2
116	5	4	4	5	5	2	5	4	5	5	1	1	2	3	4	5	5	1	2	35	2	1	5	2
117	5	5	5	4	4	2	3	3	4	5	1	1	2	3	2	4	3	1	2	66	2	1	5	2
118	5	5	5	4	3	1	4	4	5	4	1	1	3	1	3	3	1	2	1	31	1	2	4	2
119	5	5	5	5	4	1	5	4	4	4	1	1	1	3	4	2	1	2	2	64	1	1	3	2
120	4	3	3	3	4	1	3	3	5	5	1	1	1	3	4	4	3	2	1	32	2	1	4	2
121	5	5	5	5	5	2	5	5	3	5	1	1	3	3	1	5	1	1	2	43	1	2	3	2
122	5	2	2	3	2	1	3	5	4	4	1	1	5	7	3	3	4	2	1	28	1	2	5	2
123	4	4	4	4	4	1	4	4	4	4	1	1	3	4	3	5	4	1	1	53	1	1	3	2
124	4	4	4	4	4	2	4	3	5	5	1	1	2	7	3	2	3	2	2	43	1	1	5	2
125	3	3	3	3	3	1	4	3	4	4	3	1	2	3	1	3	2	2	1	40	2	1	4	2
126	4	4	3	3	4	1	5	5	4	4	1	1	2	3	2	5	3	2	2	35	1	2	5	2
127	5	5	5	5	5	2	4	4	5	4	1	1	3	3	3	3	2	2	1	30	1	2	4	2
128	5	5	4	4	5	1	5	5	4	4	1	1	1	3	1	3	2	1	2	54	1	2	0	2
129	4	2	4	2	4	2	2	4	5	4	1	1	5	1	5	3	1	1	1	29	2	1	4	2
130	5	4	4	3	4	1	4	1	1	3	2	1	2	8	1	4	1	2	2	61	1	2	0	2
131	5	3	4	5	5	1	4	3	5	4	3	1	2	6	5	5	5	1	1	38	2	2	4	2
132	5	5	5	5	5	2	4	3	5	5	1	1	3	3	2	4	2	1	1	41	1	2	5	1
133	5	4	4	4	3	2	2	3	4	5	1	1	2	3	4	2	3	2	1	23	1	2	5	2
134	4	4	4	4	4	1	5	2	4	4	1	1	2	3	1	3	3	2	2	52	2	2	0	2
135	5	5	5	5	4	1	5	3	4	4	1	1	3	3	4	3	4	1	2	35	1	1	0	2
136	5	5	5	5	5	1	5	5	5	5	1	1	2	0	1	5	5	2	2	39	1	1	5	2
137	4	4	4	4	4	2	4	1	4	4	1	1	3	3	1	4	1	1	2	60	1	2	4	2
138	3	5	4	4	4	1	4	4	4	2	3	2	3	3	2	4	5	2	1	36	2	1	4	2
139	3	4	4	5	4	1	5	4	4	4	1	1	1	2	4	3	2	2	1	55	2	1	0	2
140	3	2	3	3	3	1	5	5	3	3	1	2	1	5	3	1	3	2	1	24	2	2	3	2
141	5	4	5	5	5	2	5	4	5	5	1	1	3	3	1	5	5	2	2	47	1	2	5	2
142	5	4	3	3	4	2	4	4	3	4	1	1	1	6	1	5	2	1	1	34	1	1	4	2
143	5	4	5	5	4	1	4	5	3	5	1	1	2	3	2	2	1	2	1	48	1	1	5	2
144	3	3	3	3	3	1	3	5	3	3	3	1	3	0	1	5	5	2	1	24	1	2	0	2
145	4	4	4	4	4	1	5	5	5	4	1	1	3	4	1	5	3	2	1	50	1	2	4	1
146	5	5	5	5	5	2	4	3	5	5	1	1	2	6	1	2	1	2	1	61	1	1	5	2
147	5	4	3	3	4	1	3	5	4	5	3	1	5	3	1	1	3	2	1	25	2	2	5	2
148	5	5	5	5	5	2	5	4	5	5	1	1	5	3	1	1	1	1	2	58	2	2	0	2
149	3	3	3	3	5	2	5	4	3	5	1	1	2	8	1	1	1	2	1	25	2	2	3	2
150	5	4	4	3	5	2	3	4	5	5	1	1	3	3	2	4	3	1	2	38	2	1	0	2
151	5	4	5	5	3	2	5	3	5	4	1	1	2	7	1	2	3	1	2	29	1	1	5	2
152	4	4	4	5	5	1	5	4	5	4	3	1	2	7	2	3	1	1	2	52	1	2	4	2
153	5	5	4	4	4	1	5	4	5	3	2	1	1	4	1	5	1	2	2	61	2	2	5	2
154	5	4	5	5	5	2	4	4	5	4	1	1	5	3	3	4	4	2	1	41	1	2	5	2
155	5	4	5	5	5	2	4	2	4	5	1	1	2	6	1	3	1	1	2	62	2	1	5	2
156	4	3	3	4	3	1	5	5	4	3	1	2	1	6	2	5	2	2	2	21	1	1	4	2
157	4	3	3	3	5	1	1	4	5	5	3	1	3	3	3	3	3	1	1	57	2	1	4	2
158	5	5	4	4	3	2	4	5	5	5	3	1	2	3	1	5	1	2	1	33	1	2	5	2
159	4	4	3	4	3	2	2	4	4	4	3	1	1	4	1	1	3	2	1	37	1	1	4	2
160	5	5	3	3	5	1	2	4	4	5	3	1	3	3	5	5	5	1	2	60	1	1	5	2
161	4	3	4	3	4	1	4	4	3	4	3	1	5	1	2	5	4	2	1	32	1	1	5	2
162	5	2	3	3	3	1	3	5	5	2	2	1	5	3	1	3	3	1	2	24	1	2	5	1
163	4	5	3	3	4	1	5	5	3	4	3	1	5	3	1	5	5	2	1	52	1	2	5	2
164	4	3	3	3	3	2	5	4	5	5	1	1	1	7	3	4	4	2	1	41	1	1	4	2
165	5	5	5	5	5	1	5	5	5	3	2	1	2	2	4	5	2	1	2	41	1	1	0	2
166	5	5	3	4	3	2	4	4	4	5	3	1	2	7	1	2	2	1	2	54	1	2	5	2
167	4	3	3	3	3	1	3	5	4	4	3	2	3	0	4	5	5	1	2	31	1	1	4	2
168	4	5	2	3	3	1	3	5	4	3	3	2	1	3	1	3	1	2	1	28	1	2	5	2
169	5	3	3	4	3	1	3	3	4	5	1	1	2	7	3	2	2	2	1	50	1	1	3	2
170	5	4	4	5	5	1	4	3	4	5	1	1	6	3	3	5	2	2	2	58	1	2	5	2
171	5	5	5	5	5	1	5	5	4	4	1	2	3	7	1	5	1	2	1	50	1	2	2	2
172	5	3	4	4	2	1	3	2	5	5	1	1	3	3	1	4	4	1	2	31	2	2	5	2
173	4	4	4	5	5	2	5	1	5	4	1	1	2	7	2	4	1	2	1	66	2	2	0	2
174	5	5	4	4	5	2	4	4	5	5	1	1	1	3	1	5	3	1	2	60	1	1	5	2
175	5	5	4	4	5	1	5	4	5	5	1	1	1	3	1	5	4	2	1	66	2	2	5	2
176	4	3	4	3	2	2	3	2	2	5	1	1	3	7	5	3	2	2	1	42	2	1	4	1
177	4	4	4	4	4	1	5	4	4	4	1	1	3	3	2	5	3	2	1	52	2	2	4	1
178	5	5	4	4	5	1	5	3	5	5	1	1	5	3	2	5	2	1	2	43	1	2	5	2
179	5	4	4	4	4	1	5	5	5	4	1	1	3	6	1	3	5	1	2	21	2	2	5	2
180	5	5	5	4	5	1	4	4	4	5	1	1	2	2	4	4	2	2	2	54	2	2	0	2
181	4	3	3	3	2	1	4	5	2	3	3	2	3	0	1	1	4	2	1	25	1	2	5	2
182	4	4	4	4	4	1	1	5	4	4	1	1	5	2	2	5	4	2	2	22	1	1	5	2
183	4	3	2	3	3	2	2	3	4	4	1	1	3	6	3	3	3	1	1	50	1	1	3	2
184	5	5	5	4	5	1	3	4	4	3	1	2	3	3	1	4	4	2	2	31	2	2	5	2
185	5	4	4	4	3	1	4	4	3	5	1	1	2	3	3	4	3	2	2	28	2	2	4	2
186	5	5	5	5	5	1	5	5	1	1	3	1	3	7	3	5	1	2	1	22	2	2	3	2
187	5	5	4	4	5	1	5	3	4	5	3	1	2	3	2	5	1	1	2	63	1	1	5	2
188	4	4	4	5	5	2	5	3	3	3	1	1	1	3	3	4	1	2	2	64	1	2	5	2
189	4	4	5	3	3	1	4	4	5	5	1	1	2	3	3	3	2	2	1	42	2	1	5	2
190	5	4	4	4	4	1	5	3	4	4	1	1	2	3	1	4	1	2	1	21	2	2	4	2
191	5	5	4	5	5	2	4	2	3	5	1	1	5	3	1	1	1	2	2	58	2	2	0	2
192	5	5	5	5	5	2	4	2	5	5	1	1	3	3	1	3	2	1	2	39	2	1	4	2
193	4	3	4	4	5	1	5	4	5	5	1	1	3	7	3	3	3	1	1	21	1	1	5	2
194	5	4	4	4	5	1	5	5	5	4	1	1	1	1	5	4	5	2	1	43	2	1	3	2
195	4	5	5	5	5	1	5	5	4	4	1	1	3	0	1	5	1	1	2	60	2	2	5	2
196	5	5	5	5	5	2	5	3	5	4	1	1	4	3	1	2	1	2	2	55	1	2	5	2
197	3	3	3	3	3	1	4	4	3	4	3	1	2	3	1	5	4	2	1	65	2	1	5	2
198	5	4	3	4	5	1	2	2	5	5	2	1	3	7	5	3	2	1	1	62	1	1	4	1
199	5	4	4	5	5	1	5	4	5	5	1	1	2	1	3	5	4	2	1	35	2	1	5	2
200	4	5	4	5	4	2	4	4	4	4	1	1	1	3	1	2	2	1	2	64	2	1	4	2
201	4	4	4	4	4	2	5	2	4	3	1	1	2	1	3	5	1	1	1	63	1	2	5	2
202	5	3	3	4	5	2	3	4	4	4	1	1	5	3	2	3	3	1	1	40	1	1	5	2
203	5	4	5	5	5	1	4	5	4	4	1	1	5	0	3	5	5	2	2	51	2	2	4	2
204	4	4	4	5	4	2	5	5	4	4	1	1	3	2	4	4	4	2	1	63	2	2	0	2
205	4	3	3	4	3	1	4	5	5	4	3	1	2	6	1	5	5	2	1	62	2	2	5	2
206	5	5	5	4	5	1	4	4	5	5	1	1	5	6	1	4	4	1	1	28	2	1	0	2
207	5	5	4	5	5	2	5	4	5	5	1	1	5	3	1	3	3	2	2	57	2	2	5	2
208	5	5	5	5	5	1	5	5	5	5	1	1	1	3	1	1	1	2	1	57	2	2	5	2
209	5	4	5	4	5	1	5	5	4	4	2	1	1	7	1	3	3	2	2	53	2	2	0	2
210	5	5	5	5	5	1	5	4	5	5	1	1	3	6	2	1	4	1	2	26	1	1	5	2
211	4	3	4	4	4	2	4	4	5	4	2	1	2	6	2	5	1	1	1	60	1	2	4	2
212	4	3	4	4	5	1	4	5	3	3	3	1	1	0	3	5	5	2	1	54	2	2	4	2
213	5	5	5	5	5	1	5	5	5	5	1	1	4	6	1	1	2	1	2	38	2	1	5	2
214	4	4	3	4	4	1	5	4	5	5	1	1	5	3	2	4	5	2	1	31	1	1	4	2
215	3	3	3	3	3	2	3	3	2	3	2	1	3	4	1	3	3	2	1	26	1	2	4	2
216	4	4	4	4	4	2	4	3	5	5	1	1	3	7	1	3	3	2	1	54	1	2	5	2
217	4	4	3	3	3	1	5	3	4	5	1	1	3	3	1	5	1	2	1	50	1	1	4	2
218	5	5	5	5	5	2	4	3	5	5	1	1	1	3	2	3	3	2	2	34	2	1	5	2
219	5	5	4	3	4	1	3	2	4	4	1	1	3	6	3	2	1	1	1	28	1	2	0	2
220	4	4	3	4	4	1	1	4	4	4	1	1	3	3	4	1	2	2	1	26	2	1	4	2
221	5	3	2	3	2	1	4	5	4	5	1	1	5	0	4	3	4	2	2	26	2	1	5	2
222	4	5	4	4	3	1	3	4	4	5	1	1	5	6	2	4	5	2	1	30	2	2	4	2
223	5	4	4	3	4	1	4	4	4	4	1	1	5	8	3	5	4	2	2	29	1	1	4	2
224	5	5	5	5	5	2	5	4	5	4	1	1	3	2	1	5	3	1	2	43	2	2	0	2
225	3	3	3	3	3	2	2	5	3	4	3	1	3	3	2	5	1	2	1	53	2	2	3	2
226	5	5	5	5	5	2	5	3	5	5	1	1	3	3	1	4	1	1	2	33	2	2	0	2
227	5	5	5	5	5	1	5	5	4	3	3	1	3	3	3	4	4	1	1	23	2	2	5	2
228	5	4	3	5	5	2	5	4	5	5	3	1	3	2	1	4	2	2	1	36	2	1	4	2
229	4	2	3	4	4	2	3	5	5	4	3	1	2	3	1	5	4	2	2	31	1	2	0	2
230	4	4	4	3	3	2	4	4	4	4	1	1	2	4	3	3	3	2	2	45	2	2	4	2
231	4	3	3	3	2	2	5	5	5	4	1	1	5	6	1	5	5	1	2	27	1	1	0	2
232	5	4	4	5	5	1	5	5	5	4	3	2	3	0	3	3	5	2	1	30	1	2	3	2
233	5	5	5	5	5	2	5	4	5	5	1	1	2	3	1	3	2	1	1	42	2	1	5	2
234	5	4	3	4	3	2	3	4	5	5	1	1	3	1	1	5	3	1	2	34	1	1	5	1
235	5	5	5	5	5	1	4	4	5	4	1	1	3	3	1	5	2	1	2	52	2	1	5	2
236	4	4	4	4	4	1	4	3	4	5	2	1	3	6	5	2	1	1	1	23	2	2	4	2
237	4	3	4	4	4	1	4	3	3	4	1	1	3	1	4	4	1	2	1	25	2	2	0	2
238	5	5	5	5	5	1	5	4	3	3	3	1	3	7	1	1	1	2	2	60	2	2	0	2
239	5	4	4	4	4	2	2	5	5	4	3	2	3	7	5	3	2	1	1	34	1	1	5	2
240	4	2	2	3	4	1	4	4	3	4	3	2	3	7	3	5	4	2	1	25	1	1	3	2
241	5	5	5	5	3	2	4	4	5	5	1	1	2	3	1	3	2	1	1	45	1	2	5	2
242	5	4	4	4	3	1	4	4	5	5	3	1	3	4	4	5	2	2	1	31	2	1	4	2
243	5	4	4	5	5	2	5	5	5	4	1	1	1	3	1	5	5	1	2	40	1	2	0	2
244	5	3	4	3	5	1	5	5	2	2	3	1	3	3	2	5	1	2	1	24	2	2	5	2
245	5	4	2	2	3	2	5	5	5	4	3	1	2	0	1	1	1	2	1	33	1	1	5	2
246	5	5	5	4	4	2	4	1	2	3	2	1	3	3	1	5	1	2	1	64	1	2	0	1
247	5	3	5	5	3	1	5	5	4	3	3	2	1	0	1	4	5	2	2	41	2	2	4	2
248	4	4	4	4	5	1	3	5	4	5	2	1	5	3	1	4	1	2	1	57	2	1	5	2
249	5	4	3	5	5	1	3	5	5	4	1	1	3	3	4	5	5	2	2	34	2	2	5	2
250	5	5	5	4	5	1	3	5	5	3	3	1	3	2	3	4	4	1	1	22	2	2	5	2
251	5	3	5	4	5	1	4	5	3	4	1	1	3	3	1	5	5	1	2	53	2	2	5	2
252	5	5	3	3	5	1	5	3	5	5	1	1	5	7	5	1	2	2	1	29	2	2	0	2
253	5	5	5	5	5	1	5	5	5	5	1	1	3	0	1	5	5	1	2	39	2	2	5	2
254	5	5	4	4	4	1	3	4	5	5	1	1	5	7	4	3	2	2	2	63	2	2	5	2
255	4	4	5	5	5	2	5	3	5	4	3	1	2	3	2	1	1	1	1	41	2	2	5	2
256	5	5	4	4	4	1	5	4	5	5	1	1	1	1	3	1	2	2	1	65	1	1	3	2
257	5	3	5	4	3	1	3	5	5	5	3	1	2	7	1	5	5	2	1	26	1	2	5	2
258	5	5	4	3	3	2	3	2	5	5	1	1	2	3	5	3	4	2	2	25	2	1	5	2
259	3	3	3	3	3	1	2	1	3	3	1	1	5	4	3	1	1	1	1	21	1	1	3	2
260	4	4	4	4	4	2	5	5	5	5	1	1	2	7	1	5	5	1	2	58	2	2	5	2
261	5	5	5	5	5	1	5	5	3	4	3	1	1	3	1	1	1	2	1	62	1	2	0	2
262	5	2	3	4	2	1	4	4	5	5	1	1	5	7	1	5	3	2	1	28	2	2	4	2
263	3	4	4	3	4	1	3	2	4	3	1	1	2	6	4	2	3	1	2	35	2	2	0	2
264	5	5	3	3	3	1	2	4	3	1	2	1	3	3	1	5	5	2	2	57	2	2	3	2
265	5	5	4	4	4	2	3	4	4	5	1	1	2	2	1	1	1	2	1	32	1	1	5	1
266	4	3	4	5	4	2	5	1	4	5	1	1	2	7	2	2	2	1	2	63	1	2	0	2
267	4	4	5	4	3	2	3	5	4	3	3	1	1	3	2	2	2	2	1	65	2	2	5	2
268	5	4	5	5	5	1	5	5	5	5	1	1	5	1	1	5	5	1	2	42	2	2	0	2
269	4	4	4	4	4	2	4	4	4	5	1	1	2	3	3	2	1	2	2	42	2	2	4	2
270	5	5	5	5	5	2	5	4	5	5	1	1	2	3	1	5	4	1	1	57	2	2	5	2
271	4	4	4	4	4	1	4	5	5	4	1	1	3	0	3	5	4	1	1	30	2	2	4	2
272	5	5	5	5	5	1	5	5	5	3	1	1	2	3	1	5	5	2	2	60	2	2	4	2
273	4	2	2	2	2	1	3	4	2	4	1	1	3	0	2	5	5	1	1	27	2	2	5	2
274	3	3	3	4	4	2	5	4	3	4	3	1	3	4	2	5	4	2	2	60	2	1	0	2
275	5	5	4	5	5	2	4	4	5	4	1	1	3	1	1	4	1	2	1	28	2	1	5	2
276	3	3	3	3	3	1	3	3	3	3	2	1	2	1	3	5	5	2	1	23	2	1	3	2
277	5	4	3	3	4	2	4	4	5	5	1	1	2	3	1	3	2	2	1	46	2	1	5	2
278	5	4	5	5	4	2	3	3	5	5	1	1	2	6	3	5	3	1	1	54	1	2	5	2
279	5	5	2	2	2	1	3	3	5	4	1	2	5	4	5	5	3	1	1	31	2	2	5	2
280	5	4	4	5	4	2	5	2	4	4	1	1	2	6	2	5	4	2	1	65	1	2	5	2
281	4	4	3	4	4	2	5	2	3	4	1	1	2	3	1	3	1	2	2	38	1	2	0	2
282	5	3	4	5	4	2	5	1	4	4	1	1	3	7	5	2	1	1	1	23	1	2	5	2
283	4	4	3	4	5	1	4	3	4	5	1	1	3	3	4	5	4	1	2	56	2	2	0	2
284	5	5	5	5	5	2	5	4	5	5	1	1	3	3	1	5	4	1	2	34	2	2	5	2
285	4	5	3	5	5	1	2	5	5	5	1	1	2	4	1	2	1	2	1	40	1	1	5	2
286	5	5	5	5	5	1	5	4	5	4	1	1	2	3	1	5	3	2	2	53	2	2	0	2
287	5	5	4	4	4	1	4	2	4	5	1	1	3	7	2	2	1	2	1	62	1	2	5	2
288	5	4	4	4	4	1	3	4	4	4	3	1	3	3	2	5	1	2	1	36	1	1	4	2
289	5	4	4	4	4	1	2	4	3	4	3	1	3	3	3	5	3	2	2	39	2	1	5	2
290	5	4	5	5	5	2	3	4	5	5	1	1	1	3	3	3	3	2	1	41	2	1	5	2
291	5	3	4	3	4	1	2	5	2	4	3	1	3	6	1	5	3	2	1	36	2	2	5	2
292	5	5	5	4	5	1	5	5	5	5	1	1	2	3	1	3	2	1	1	43	1	1	5	2
293	5	5	4	5	5	1	5	4	3	4	1	1	2	3	1	4	1	1	2	44	1	2	5	2
294	5	5	3	5	5	1	4	5	4	5	1	1	1	0	3	4	3	2	2	54	2	1	4	2
295	5	5	5	4	4	1	4	5	5	5	2	1	1	7	1	1	2	1	2	63	2	1	0	2
296	3	3	2	3	3	1	2	4	4	4	3	1	5	3	3	4	4	2	2	48	2	1	2	2
297	5	4	3	5	5	1	5	5	5	3	3	2	6	3	1	5	3	1	1	44	2	2	5	2
298	4	5	4	4	4	1	4	5	4	4	2	1	3	2	2	4	1	2	1	26	2	2	4	2
299	5	5	5	4	4	2	5	5	4	4	2	1	1	3	1	3	5	1	2	55	2	2	4	2
300	5	3	4	3	2	1	5	3	3	3	3	2	5	0	2	5	5	2	1	37	1	2	0	2
301	4	4	4	4	4	1	5	3	4	4	1	1	5	3	4	4	3	1	1	51	2	2	3	2
302	4	4	4	4	4	1	4	2	3	3	2	2	2	3	4	2	2	2	1	61	2	2	0	2
303	5	5	4	4	5	2	3	2	5	5	1	1	1	1	1	3	3	1	2	26	1	1	5	2
304	5	5	5	5	5	2	5	5	5	4	1	1	3	1	2	4	1	2	2	42	2	1	5	1
305	4	3	3	4	5	1	5	2	4	5	3	1	3	1	3	5	3	2	2	61	2	2	5	2
306	3	3	3	4	4	2	3	3	4	4	1	1	3	3	3	4	1	1	1	64	2	1	4	2
307	5	5	5	5	5	2	4	5	5	5	1	1	2	3	3	4	1	1	2	41	2	2	0	2
308	5	5	5	5	4	1	4	5	5	5	1	1	4	2	2	3	2	1	2	27	2	1	4	2
309	5	3	3	4	2	2	3	3	4	5	1	1	5	3	3	1	1	2	2	29	1	1	4	2
310	3	3	4	5	5	1	4	4	4	5	1	1	2	3	1	5	5	2	1	55	2	1	3	2
311	5	4	4	4	4	2	3	1	4	5	1	1	2	3	4	3	2	2	1	61	2	1	5	2
312	5	4	4	4	5	2	3	4	5	5	1	1	3	7	2	4	3	2	2	63	1	2	5	2
313	5	4	4	4	4	1	4	4	4	4	1	1	3	3	3	5	4	2	2	42	2	2	4	2
314	5	5	4	5	4	2	2	4	5	5	3	1	2	4	2	2	3	2	1	64	2	1	0	2
315	5	3	3	4	2	1	4	4	4	5	1	1	3	3	1	4	2	1	2	20	1	1	5	1
316	4	4	3	4	3	1	4	4	4	5	3	1	3	3	2	2	2	1	2	32	2	1	4	2
317	4	3	3	3	3	1	4	3	2	3	3	1	1	3	4	5	5	2	1	36	2	1	4	2
318	4	5	3	4	4	1	4	4	4	4	3	1	2	3	1	3	3	2	1	38	2	1	5	2
319	4	4	4	4	4	1	3	4	5	5	1	1	2	5	1	2	3	1	1	32	1	1	3	2
320	3	3	3	4	3	1	5	4	4	3	1	1	2	3	3	5	4	2	2	41	1	1	3	1
321	5	4	5	3	5	2	4	2	4	5	1	1	3	3	4	4	2	2	2	46	1	2	0	2
322	4	3	4	4	3	1	5	5	5	3	3	2	3	3	2	5	1	1	2	32	2	2	0	2
323	5	5	5	5	4	1	5	4	4	4	1	1	3	2	2	3	3	2	1	60	2	2	4	2
324	5	4	4	5	4	1	3	1	4	4	1	1	2	3	3	5	5	2	1	61	2	2	5	2
325	5	5	4	4	5	2	4	4	4	4	3	1	2	3	1	5	2	2	2	62	2	2	0	2
326	5	4	5	5	5	2	3	2	4	5	1	1	2	6	1	5	1	2	1	60	1	1	4	2
327	5	4	4	4	5	1	4	4	5	5	1	1	3	7	2	5	3	2	1	35	2	2	2	2
328	5	4	5	5	5	1	5	5	5	5	1	1	3	3	1	5	3	1	2	50	2	2	0	2
329	5	4	2	3	5	2	5	4	3	4	1	1	2	3	1	3	3	2	2	55	1	2	0	1
330	5	3	4	5	4	1	5	5	4	3	3	1	3	7	1	4	4	1	1	25	1	1	0	2
331	5	4	5	5	5	2	5	5	4	4	1	1	3	3	1	2	1	1	2	47	1	1	5	1
332	5	5	5	5	5	1	5	4	5	5	1	1	1	7	5	4	3	2	1	47	2	1	5	2
333	4	5	5	4	4	2	4	1	5	5	1	1	2	3	2	2	1	2	1	62	1	2	0	2
334	5	4	4	3	5	2	4	2	5	5	1	1	2	1	4	3	2	1	1	52	1	1	4	2
335	5	5	4	4	5	2	5	4	5	5	1	1	1	1	2	4	3	1	2	50	1	1	5	2
336	5	5	5	5	5	1	5	5	5	5	1	1	3	3	1	5	4	1	2	60	2	1	0	2
337	5	4	3	5	4	2	4	4	5	4	1	1	3	4	1	4	1	1	2	23	2	2	5	2
338	5	5	3	5	5	2	5	2	5	5	1	1	3	3	2	4	5	1	1	33	2	2	3	2
339	4	4	4	4	4	1	5	5	3	4	1	1	2	3	4	5	2	2	2	63	2	2	0	2
340	5	2	3	3	3	1	3	4	4	4	3	1	2	3	1	3	3	2	1	33	1	1	5	2
341	5	5	4	4	2	1	5	1	2	4	3	1	2	7	2	2	1	2	1	24	2	2	5	2
342	5	3	3	3	4	1	4	3	5	4	1	1	3	3	4	3	5	2	2	30	1	1	3	2
343	5	5	3	3	3	2	3	4	5	5	1	1	1	3	2	1	4	2	1	42	1	2	5	2
344	5	4	5	4	4	2	3	1	5	5	1	1	3	4	5	5	1	1	1	60	1	2	4	2
345	3	2	4	3	5	1	5	4	5	5	2	1	3	7	4	4	5	1	2	28	1	2	0	2
346	5	5	5	5	5	1	4	4	3	3	1	1	3	1	3	1	1	2	1	20	2	2	4	2
347	5	4	3	4	5	2	4	3	5	4	3	1	1	3	2	5	3	1	1	53	2	2	4	2
348	5	5	5	5	5	2	4	4	5	5	1	1	3	1	1	1	1	1	2	58	2	2	0	2
349	5	5	4	3	4	1	5	5	4	4	1	1	2	3	1	5	4	1	1	57	2	2	4	2
350	5	5	5	5	5	2	4	5	5	5	1	1	3	3	2	2	3	1	2	20	2	2	5	2
351	5	5	5	5	5	2	5	4	5	5	1	1	1	3	3	5	5	1	1	30	2	1	4	2
352	5	2	4	4	5	2	5	3	5	5	1	1	3	3	1	5	5	1	1	44	1	1	5	2
353	5	4	3	2	5	1	5	5	3	4	3	1	3	0	1	5	5	1	1	59	2	2	5	2
354	5	5	4	5	3	2	4	2	5	5	1	1	1	7	1	2	1	2	2	30	1	1	5	2
355	5	5	5	5	5	1	5	4	4	5	1	1	5	6	1	1	2	2	2	61	2	2	0	2
356	5	3	4	5	4	1	4	4	5	5	1	1	2	7	3	5	2	1	2	40	1	2	0	2
357	5	4	4	4	4	2	4	4	5	4	1	1	5	6	1	5	5	1	2	40	2	2	5	2
358	3	3	3	3	5	2	2	4	3	3	1	1	3	7	5	3	3	2	2	64	2	2	3	2
359	5	3	5	5	5	1	4	4	5	5	1	1	3	6	1	5	2	2	1	48	2	2	5	2
360	5	4	3	4	4	1	4	4	5	5	1	1	1	0	2	5	3	1	2	43	1	2	0	2
361	4	3	3	3	3	1	3	4	4	3	1	2	3	7	2	3	2	2	1	25	1	1	4	1
362	5	4	4	4	5	1	4	3	5	5	1	1	3	1	2	2	2	1	1	32	2	2	5	2
363	4	4	4	4	4	2	3	3	4	4	1	1	2	3	4	5	1	2	2	62	1	1	0	2
364	5	4	3	4	5	1	2	3	3	5	3	1	1	1	5	3	2	2	1	50	1	2	5	2
365	5	3	3	4	4	1	5	5	4	5	3	1	3	0	4	5	5	2	1	29	1	2	5	2
366	2	4	5	4	1	1	2	5	4	4	1	1	2	0	1	5	5	2	1	27	2	1	3	2
367	4	2	3	2	4	1	4	4	5	5	1	1	3	7	4	5	3	1	1	50	1	2	0	2
368	4	4	4	3	4	1	2	3	4	4	1	1	1	3	3	5	4	1	1	42	2	1	5	2
369	5	4	3	4	5	2	4	5	5	3	3	1	1	2	1	5	3	1	2	45	1	2	5	2
370	4	4	3	3	3	1	5	4	5	4	1	1	1	7	4	5	4	1	1	42	2	1	4	2
371	4	4	4	3	4	2	3	5	5	4	3	1	2	3	4	5	3	2	1	50	1	2	4	2
372	4	4	5	5	5	2	5	3	3	5	1	1	2	7	4	4	1	1	2	60	1	1	0	2
373	5	5	4	3	4	2	3	3	4	5	1	1	5	7	1	3	1	1	2	29	2	2	5	2
374	4	3	3	3	3	1	1	3	4	4	3	1	1	7	2	2	3	2	1	24	1	2	3	2
375	5	4	3	3	3	2	4	3	4	5	1	1	1	7	1	3	1	2	1	67	2	1	4	2
376	4	3	4	3	1	1	4	4	3	3	3	1	1	1	3	4	3	1	2	23	2	2	3	2
377	5	4	4	4	5	2	5	3	5	5	1	1	3	7	1	5	3	1	2	53	2	2	0	2
378	5	4	4	5	3	1	5	3	5	4	1	1	3	7	1	2	2	1	2	39	1	1	5	2
379	5	5	5	5	5	1	4	4	4	4	3	1	2	3	1	5	2	2	2	54	2	2	0	2
380	5	5	5	5	5	1	3	3	5	5	1	1	5	7	1	3	1	2	1	41	1	1	5	2
381	3	3	3	3	3	2	3	3	3	3	3	1	1	6	2	1	3	1	1	27	1	2	2	2
382	4	4	3	3	4	1	4	3	3	5	1	1	1	1	2	2	2	2	1	62	2	1	4	1
383	5	4	3	4	5	2	4	1	5	4	1	1	3	3	4	2	3	1	2	53	1	2	5	2
384	5	4	3	4	3	1	3	5	5	3	3	1	2	7	2	3	3	1	2	63	1	2	0	2
385	4	4	4	4	4	1	4	3	4	4	1	1	5	3	1	3	1	1	2	26	2	1	4	2
386	5	3	5	5	3	2	4	5	5	5	1	1	3	7	3	3	2	2	1	34	1	2	5	2
387	5	5	5	5	5	2	5	3	3	5	1	1	3	3	2	4	1	2	2	34	2	1	5	2
388	5	5	5	2	3	1	5	1	5	5	1	1	1	3	4	4	3	1	1	34	1	1	5	1
389	5	4	5	5	4	1	3	5	3	4	2	1	2	1	2	2	2	1	2	28	1	1	5	2
390	5	5	5	4	4	1	4	3	5	5	1	1	3	3	1	4	2	1	2	29	1	2	0	2
391	4	4	4	4	4	2	5	4	4	4	1	1	3	3	1	1	5	2	2	51	1	2	0	1
392	5	4	4	5	5	1	5	4	5	4	1	1	2	3	2	3	3	2	1	41	1	1	4	2
393	5	5	5	5	5	2	5	4	3	3	1	1	2	2	1	5	5	2	2	62	1	2	0	2
394	4	5	4	4	4	1	4	3	4	5	1	1	2	3	2	5	3	2	2	62	1	2	0	1
395	5	3	4	4	3	1	2	4	5	5	1	1	3	5	2	5	5	1	2	26	1	2	4	1
396	5	3	3	4	5	1	3	1	5	5	1	1	3	2	2	3	2	2	1	44	2	1	5	2
397	5	5	4	4	5	1	5	5	5	4	3	1	3	7	1	1	1	2	2	55	2	2	5	2
398	5	4	4	4	4	1	1	5	5	4	3	1	3	3	2	5	4	1	2	32	1	2	5	2
399	4	4	4	4	4	2	5	5	5	4	2	2	1	4	3	5	1	2	1	38	2	2	3	2
400	4	3	4	4	3	2	3	2	5	5	3	1	2	1	1	3	3	1	1	44	1	1	5	2
401	5	5	3	3	5	1	3	4	5	5	1	1	3	4	2	3	5	2	1	26	1	1	3	1
402	5	4	4	4	4	1	4	4	4	4	1	1	1	6	1	3	3	2	1	34	2	1	5	2
403	5	3	4	4	3	1	3	3	4	4	1	1	3	3	5	4	1	2	1	29	2	2	5	2
404	4	4	4	4	5	2	5	5	4	4	3	1	2	0	2	3	3	2	2	62	2	2	5	2
405	4	4	4	4	5	1	5	4	4	4	1	1	3	3	2	5	5	1	2	47	1	2	0	1
406	5	4	2	3	2	2	3	3	5	4	1	1	2	3	3	3	2	1	2	22	1	2	5	2
407	4	4	4	4	4	1	3	4	4	3	1	1	5	1	4	1	1	2	1	24	2	2	3	2
408	4	4	4	4	4	1	3	2	4	4	2	1	3	1	4	1	3	1	1	31	1	1	4	2
409	5	5	4	4	5	2	5	3	4	4	3	1	3	3	1	5	3	2	2	62	1	2	0	2
410	5	2	3	3	2	1	3	4	4	4	3	1	5	3	2	3	3	1	2	28	2	1	4	2
411	3	5	5	4	3	1	5	5	5	5	1	1	2	1	3	5	4	2	2	38	1	1	0	2
412	5	2	2	2	3	1	3	5	5	4	1	1	2	2	4	5	2	1	2	35	2	2	5	2
413	5	3	3	5	2	2	5	3	4	5	3	1	3	1	1	4	3	1	2	37	2	2	0	2
414	5	3	3	4	4	2	3	4	3	5	1	1	2	0	2	3	3	1	2	38	1	1	3	2
415	5	5	5	5	5	1	5	5	5	5	1	1	3	3	1	3	1	1	2	45	2	2	5	2
416	5	4	4	3	4	2	4	2	5	5	1	1	3	3	4	5	1	2	1	47	2	2	4	2
417	4	4	4	4	4	2	5	5	3	3	1	1	3	3	3	5	4	2	1	27	2	2	5	2
418	5	5	4	4	5	1	5	4	2	3	1	1	1	6	2	4	4	2	1	41	2	1	5	2
419	5	5	5	4	5	2	4	1	5	5	1	1	2	3	1	1	1	1	1	52	2	1	5	2
420	5	3	3	3	3	2	2	3	3	4	1	1	5	2	1	3	3	2	1	34	1	1	3	2
421	5	2	4	4	2	1	1	5	5	5	1	1	1	2	2	4	2	2	1	60	1	2	5	2
422	5	3	4	4	3	2	2	4	4	4	1	1	3	3	1	3	1	2	1	28	1	2	5	2
423	5	4	5	5	3	1	4	3	4	4	1	1	3	3	1	5	1	2	2	49	1	2	5	2
424	5	5	5	5	5	2	5	3	3	3	1	1	2	7	1	2	1	2	2	66	2	2	5	2
425	3	2	2	3	3	1	3	4	4	3	3	2	1	4	4	5	3	2	1	54	2	1	3	2
426	5	5	3	3	3	1	3	5	3	2	2	1	2	6	1	5	1	1	1	33	2	2	3	2
427	4	3	3	3	3	2	4	3	4	2	3	1	2	3	3	4	3	2	1	33	1	2	3	2
428	5	5	4	5	5	2	5	5	5	4	1	1	3	0	4	4	5	1	1	55	1	2	0	1
429	5	5	5	4	5	2	4	4	5	4	1	1	4	3	1	5	1	2	2	44	2	2	4	2
430	5	4	5	4	4	1	5	4	5	4	1	1	1	1	1	5	4	1	2	62	1	2	0	2
431	4	4	3	3	4	2	5	4	3	3	2	1	2	3	2	3	2	2	2	54	2	1	5	2
432	2	4	3	3	3	1	5	5	3	3	3	1	1	5	3	1	1	1	2	46	2	1	3	2
433	5	5	5	5	5	2	5	3	5	5	1	1	3	3	1	3	3	2	2	52	1	2	4	2
434	5	5	5	5	5	1	3	3	5	4	1	1	1	3	1	3	3	2	1	55	1	1	5	2
435	5	4	4	5	4	2	5	4	5	4	1	1	1	2	1	4	3	1	2	47	1	2	5	1
436	4	2	2	3	3	1	4	4	4	4	3	1	1	3	1	5	4	2	1	20	1	2	4	2
437	4	3	4	3	3	2	4	4	5	4	3	1	3	7	1	5	2	2	1	37	1	1	5	2
438	5	5	5	5	5	1	5	2	5	5	1	1	2	3	4	2	1	2	1	58	2	2	0	2
439	5	4	5	5	3	1	4	4	5	5	1	1	2	3	2	4	5	1	2	33	1	2	5	2
440	5	3	4	5	4	1	4	3	5	5	2	1	1	3	3	2	4	2	1	67	2	2	0	2
441	4	3	4	4	3	2	3	2	3	4	3	1	2	4	1	2	1	2	1	60	1	2	4	2
442	4	2	2	4	4	1	3	5	2	3	2	1	1	3	3	4	2	2	1	60	2	2	3	2
443	5	5	5	5	5	2	5	5	4	5	1	1	1	3	1	5	1	2	2	67	2	2	0	2
444	5	4	5	5	5	1	5	4	4	5	1	1	1	7	3	4	4	2	1	50	2	2	4	2
445	4	2	1	2	2	1	1	2	3	4	3	1	3	3	4	5	1	2	2	21	2	2	2	2
446	5	4	5	4	4	1	2	3	4	4	1	1	3	6	2	5	2	2	2	54	1	1	0	2
447	4	3	3	3	3	2	3	3	4	5	1	1	1	2	1	2	2	1	1	37	1	1	5	2
448	5	5	5	4	5	1	5	5	5	5	1	1	3	3	1	4	2	1	1	35	2	1	5	2
449	4	3	3	4	3	1	4	4	3	4	1	1	1	3	3	5	3	2	2	28	2	1	4	2
450	4	4	3	5	4	2	5	5	4	5	3	1	3	7	1	3	2	2	1	61	1	2	4	2
451	4	3	5	2	4	1	4	4	3	4	3	1	4	3	1	5	4	2	2	20	2	2	3	2
452	4	3	3	3	3	2	3	2	3	4	2	1	2	1	3	5	1	1	1	67	2	2	0	2
453	5	5	5	5	5	1	5	2	5	5	1	1	3	2	1	5	1	1	2	52	2	2	5	2
454	5	3	4	3	3	1	4	4	4	5	1	1	2	2	3	5	4	1	1	61	2	2	4	2
455	5	4	4	4	5	1	4	5	3	3	2	2	3	2	1	5	3	1	2	51	1	2	0	1
456	5	5	5	5	5	1	5	5	3	3	3	2	4	1	3	5	5	2	2	44	2	1	4	2
457	4	4	5	5	5	2	4	4	5	5	1	1	5	1	1	3	2	1	1	67	1	2	0	2
458	5	3	4	4	3	1	5	5	2	3	2	1	2	7	1	4	3	2	2	56	1	2	3	2
459	4	3	4	4	4	1	5	5	3	3	2	1	4	5	3	5	5	2	1	30	2	2	3	2
460	5	5	4	5	5	2	5	4	5	5	1	1	2	7	1	4	3	2	2	69	2	2	0	2
461	3	3	5	5	5	2	5	2	4	4	3	1	2	3	4	3	1	2	1	56	2	1	4	2
462	4	2	2	2	2	1	1	3	2	2	3	1	3	7	1	5	2	2	1	50	1	1	4	1
463	4	4	4	4	4	2	4	5	4	3	2	1	2	4	3	1	1	2	1	20	2	1	4	2
464	3	3	3	3	3	1	4	3	4	4	1	1	2	3	1	5	3	2	2	60	2	2	0	2
465	4	4	4	4	5	1	4	4	5	4	1	1	3	6	2	4	4	1	2	52	2	2	4	2
466	5	5	5	5	5	2	5	2	5	5	1	1	2	3	1	5	2	1	2	64	2	1	0	2
467	4	3	2	3	3	2	5	4	5	5	3	1	3	3	2	3	2	2	1	46	1	2	4	1
468	5	5	5	5	5	1	5	4	4	5	1	1	1	3	1	3	3	2	2	40	2	1	5	2
469	5	5	5	5	5	2	5	3	5	5	1	1	5	7	1	3	2	1	2	25	1	2	5	2
470	5	3	3	5	4	2	4	4	5	5	1	1	3	3	2	4	4	1	1	27	1	2	4	2
471	4	4	3	2	4	1	4	4	3	4	1	1	3	3	2	3	5	2	2	28	1	1	5	2
472	5	4	5	5	5	1	5	5	5	5	3	1	1	3	4	3	3	2	1	43	1	2	5	2
473	5	3	3	4	3	1	2	5	3	5	3	1	3	6	1	4	2	2	1	27	1	2	0	2
474	5	4	5	5	4	1	4	4	5	4	1	1	2	3	1	5	2	1	1	41	2	2	4	2
475	4	4	5	5	5	1	5	3	4	4	1	1	2	2	2	3	1	2	1	54	2	1	4	2
476	5	1	1	1	1	1	3	4	5	5	3	1	3	3	5	5	2	1	2	23	1	2	4	2
477	3	3	3	4	4	1	5	5	5	4	1	1	2	7	4	5	5	2	1	46	1	2	2	2
478	4	4	5	4	4	2	3	3	4	4	1	1	5	5	4	2	3	1	1	41	1	1	4	1
479	5	4	5	5	4	1	5	5	5	4	1	1	2	7	1	5	3	1	2	34	2	2	5	2
480	5	5	3	3	5	2	5	4	3	5	3	1	3	2	1	5	4	2	2	20	1	2	5	2
481	4	2	3	4	3	1	3	4	4	4	1	1	2	3	4	4	4	1	1	26	1	1	0	2
482	5	4	3	4	5	1	4	3	5	5	1	1	3	3	2	4	1	2	1	39	1	1	5	2
483	3	4	3	5	5	1	4	5	5	5	1	1	2	3	3	3	2	1	1	43	1	1	5	2
484	5	5	4	5	5	2	4	3	5	5	3	1	5	7	2	5	5	1	2	60	2	2	0	2
485	4	4	4	4	4	2	2	5	4	4	1	1	3	6	2	3	3	2	1	27	2	1	4	2
486	5	4	3	4	5	2	4	5	5	5	1	1	3	3	2	5	3	1	2	37	1	1	0	2
487	5	2	2	3	1	2	3	3	4	4	1	1	5	1	1	3	1	2	1	27	2	2	5	2
488	5	3	3	3	3	1	5	3	5	4	1	1	3	3	1	5	5	1	2	32	1	2	4	2
489	3	4	5	4	4	1	2	3	4	4	1	1	2	7	3	4	3	2	2	24	2	1	4	2
490	5	4	4	4	4	1	2	5	4	4	3	1	3	0	1	5	5	1	2	51	2	2	4	2
491	5	5	3	3	3	2	3	5	5	5	1	1	5	4	1	5	5	2	2	61	1	1	5	2
492	5	5	3	3	3	2	3	2	5	5	1	1	3	3	3	4	2	2	2	32	1	2	4	2
493	5	3	3	4	4	1	3	5	4	4	3	1	5	3	1	5	3	2	2	28	1	1	3	2
494	5	5	4	4	5	2	5	4	5	5	1	1	2	3	1	4	4	2	2	42	1	2	0	2
495	5	3	3	3	5	2	4	3	4	5	1	1	2	3	4	2	3	2	1	35	1	1	4	2
496	4	4	3	3	4	1	5	4	4	5	3	1	2	3	1	4	4	2	2	60	2	2	0	2
497	5	3	4	4	4	1	3	5	5	4	1	1	5	3	3	4	3	2	1	32	1	1	5	2
498	5	4	4	4	4	1	4	5	4	5	3	1	1	7	2	3	3	2	1	61	2	2	4	2
499	5	5	5	4	4	2	5	3	5	5	1	1	1	3	1	3	2	2	1	60	1	1	5	2
500	4	4	3	3	4	2	4	3	3	4	1	1	2	3	3	3	2	2	1	65	2	2	4	2
501	5	5	4	3	4	2	3	3	5	5	1	1	3	3	3	3	2	2	2	54	2	1	3	2
502	5	3	3	2	4	1	3	4	5	5	1	1	1	6	1	2	3	1	2	34	1	1	5	2
503	5	5	4	5	5	1	4	3	5	5	1	1	2	3	1	3	1	2	1	42	2	1	5	2
504	5	5	4	4	4	1	5	4	5	5	1	1	2	3	1	4	2	2	1	44	1	1	5	2
505	5	3	3	3	3	2	4	4	5	5	1	1	5	4	3	4	3	2	1	52	2	2	5	2
506	4	4	4	4	4	1	4	4	3	4	1	1	2	2	1	4	4	1	2	32	2	1	3	2
507	2	3	3	3	4	2	5	5	1	4	3	1	2	3	3	1	1	2	1	50	2	2	0	2
508	5	5	4	5	4	2	4	1	3	5	1	1	2	3	1	5	2	2	2	58	1	2	0	2
509	5	5	4	4	4	2	5	4	5	4	1	1	1	3	1	2	2	1	2	54	1	1	5	2
510	4	3	4	4	4	2	4	4	5	5	1	1	2	2	3	4	3	2	1	60	2	2	5	2
511	4	4	4	3	2	1	3	2	4	4	1	1	1	3	2	5	4	2	1	30	2	1	4	2
512	5	5	4	4	5	1	5	5	4	4	1	1	1	2	1	3	2	1	2	58	2	2	0	2
513	5	5	5	5	5	1	4	5	5	5	1	1	2	3	2	3	3	2	1	61	1	2	5	2
514	3	3	4	4	4	1	5	5	2	4	3	1	2	3	4	5	5	2	2	24	2	2	0	2
515	5	5	3	4	5	1	4	1	5	5	1	1	2	0	1	5	2	1	2	60	1	2	5	2
516	5	3	2	2	2	1	1	3	5	5	1	1	3	5	4	3	3	2	2	27	1	2	4	2
517	5	4	4	3	5	2	2	3	5	5	1	1	3	3	2	5	3	2	2	43	2	2	0	2
518	4	4	3	4	4	1	5	4	4	4	1	1	5	6	2	5	3	2	1	61	2	2	5	2
519	5	3	4	5	3	1	4	5	5	4	3	1	3	0	2	4	4	1	2	32	1	2	5	2
520	4	5	4	4	4	1	5	4	4	5	1	1	2	3	1	2	2	2	1	44	1	2	5	2
521	4	3	4	4	3	1	2	3	3	4	2	1	1	5	3	2	2	1	2	40	2	1	4	2
522	5	5	5	5	5	2	5	4	5	5	1	1	1	3	1	5	3	1	2	41	2	2	0	2
523	4	4	4	5	5	1	4	5	5	4	1	1	3	1	2	5	4	2	1	45	2	1	3	2
524	4	3	4	4	4	1	4	3	4	5	1	1	2	3	3	5	3	2	1	66	1	2	0	2
525	5	3	4	5	4	2	4	3	5	5	1	1	3	6	1	3	2	1	1	48	2	1	4	2
526	5	4	3	4	4	2	4	4	3	5	1	1	5	4	3	4	3	1	1	56	1	2	3	2
527	4	4	4	4	4	2	5	4	4	5	1	1	4	6	3	1	1	1	2	40	2	2	0	2
528	4	4	4	4	5	1	5	4	4	5	3	1	1	3	1	5	4	1	2	42	1	2	0	2
529	5	4	4	4	5	1	5	5	4	4	1	1	5	3	1	1	1	1	2	56	1	2	0	1
530	5	4	4	4	5	1	4	3	5	5	1	1	2	3	3	5	2	1	1	47	1	1	5	2
531	4	4	4	3	3	2	3	3	5	4	1	1	2	3	5	1	1	2	2	51	1	2	0	2
532	5	3	3	3	3	1	4	4	5	5	1	1	2	0	4	5	4	1	1	36	1	2	4	2
533	5	3	4	4	4	1	5	3	4	4	2	1	4	1	4	3	2	2	1	47	2	2	4	2
534	5	4	5	5	5	1	5	4	4	4	1	1	2	6	2	1	1	1	1	67	1	1	0	2
535	5	5	5	5	5	1	5	5	5	4	1	1	2	6	1	2	4	2	2	62	2	2	5	2
536	3	4	4	4	4	1	5	1	5	4	1	1	3	6	2	3	2	1	2	61	2	2	0	2
537	5	5	5	5	5	2	4	4	5	5	1	1	1	3	1	5	4	2	2	35	2	2	0	2
538	5	5	2	3	2	2	3	5	4	4	1	1	2	7	2	5	3	1	2	33	2	2	3	2
539	5	5	5	4	5	1	5	4	4	5	1	1	3	3	2	3	4	2	2	42	2	1	0	2
540	5	5	5	5	5	1	5	4	4	5	1	1	2	2	1	4	2	1	2	36	2	2	2	2
541	5	5	4	5	5	2	5	4	5	4	3	1	3	3	3	3	2	2	1	52	2	2	4	2
542	3	3	4	3	4	2	5	3	4	5	1	1	1	4	1	4	2	2	1	54	2	2	4	2
543	5	5	5	5	5	2	3	1	4	5	3	1	2	7	3	1	1	1	1	67	1	2	0	2
544	4	4	3	4	3	1	3	3	3	4	1	1	2	4	4	2	3	1	2	43	2	2	4	2
545	5	5	5	5	3	2	5	5	5	4	1	1	5	1	3	2	2	1	2	24	1	1	5	2
546	4	4	4	5	5	1	4	3	4	5	1	1	2	4	2	5	1	2	1	40	2	2	5	2
547	3	4	4	3	3	1	4	2	4	5	1	1	2	4	2	1	2	2	1	40	1	1	5	2
548	5	3	5	5	4	2	5	3	5	5	1	1	3	3	1	5	4	1	2	30	1	1	5	2
549	5	5	5	4	4	1	4	3	5	5	3	1	3	3	1	5	4	1	2	42	2	2	0	2
550	5	4	5	5	5	1	3	4	4	5	3	1	1	6	1	5	3	2	1	60	1	2	4	2
551	5	5	4	4	4	2	4	4	5	5	1	1	1	3	2	4	2	2	1	41	1	1	5	2
552	5	4	5	4	3	1	3	5	4	4	1	1	3	6	1	3	2	1	1	29	1	2	0	2
553	5	4	2	3	3	2	4	4	5	5	3	1	3	2	4	5	4	2	2	29	2	2	0	2
554	4	4	4	3	3	2	3	3	3	3	1	1	5	3	2	5	2	2	2	50	2	2	0	2
555	5	2	3	5	3	1	3	5	4	4	3	1	2	3	1	5	3	2	2	27	1	2	2	2
556	5	3	5	5	5	1	4	3	5	5	1	1	3	6	1	4	5	2	2	28	2	2	5	2
557	4	3	4	4	3	1	1	3	4	5	1	1	3	3	3	3	3	1	2	26	1	2	5	2
558	3	4	4	5	4	2	5	4	5	3	2	1	3	3	1	2	1	2	1	59	2	2	5	2
559	4	3	3	4	4	1	3	5	5	5	1	1	3	3	3	5	3	2	2	38	1	1	4	2
560	4	4	4	4	4	1	5	5	4	4	1	1	3	3	4	5	2	2	1	41	2	1	4	2
561	3	3	3	3	3	2	2	2	4	4	1	1	5	3	3	3	1	2	1	24	1	2	4	2
562	5	5	4	4	4	2	5	3	4	5	1	1	2	3	3	4	3	1	2	61	1	1	5	2
563	5	4	3	3	4	1	3	2	3	5	1	1	4	6	1	2	2	2	2	22	2	2	5	2
564	5	5	5	5	5	2	5	3	5	5	1	1	1	7	1	2	2	1	1	58	2	2	5	2
565	5	4	3	3	5	1	4	5	5	5	1	1	2	3	4	5	5	1	1	54	1	1	5	1
566	4	5	5	5	4	1	4	3	4	4	2	1	4	3	3	3	4	2	2	67	2	2	4	2
567	5	5	5	5	5	1	5	4	5	5	1	1	2	0	1	3	4	2	2	42	1	2	0	2
568	5	4	5	5	5	2	5	5	5	4	1	1	2	0	4	3	5	1	1	52	1	2	5	2
569	3	3	3	3	3	1	4	4	3	4	2	1	1	2	2	4	4	2	1	40	2	2	3	2
570	5	5	3	3	5	2	4	3	5	5	1	1	3	4	1	3	3	2	2	44	2	1	5	2
571	5	5	4	5	5	1	4	4	5	5	1	1	4	2	4	4	4	2	1	65	2	2	0	2
572	5	3	3	4	3	1	4	5	5	5	1	1	3	3	3	3	4	1	2	39	1	2	4	2
573	5	3	4	4	4	1	5	5	5	5	1	1	1	3	1	5	5	2	2	39	1	2	0	2
574	4	3	4	3	5	1	5	5	5	5	1	1	3	3	4	4	4	2	1	43	2	1	4	2
575	4	4	4	5	4	2	5	4	4	3	1	1	2	3	1	5	3	2	2	63	2	2	0	2
576	3	3	4	3	3	1	4	3	4	5	1	1	5	6	2	3	2	2	1	53	1	2	5	2
577	4	5	5	3	4	1	4	1	3	3	2	1	4	5	3	1	2	2	1	31	2	2	3	2
578	5	5	4	5	4	2	5	5	5	5	1	1	3	0	3	5	5	1	2	26	1	1	5	2
579	5	4	4	5	5	2	5	1	5	5	3	1	2	3	1	4	1	2	1	61	2	2	4	2
580	5	5	5	4	5	2	5	4	5	5	1	1	5	3	1	5	3	2	2	57	2	2	0	2
581	4	4	4	4	4	1	2	3	4	4	2	1	1	6	4	4	3	2	1	42	2	1	4	2
582	4	4	3	3	3	2	5	5	4	4	3	1	2	3	1	2	2	2	2	23	1	1	0	2
583	3	4	5	5	3	1	5	4	4	3	3	1	2	3	2	5	3	2	2	49	2	2	0	2
584	5	5	4	5	3	1	1	1	3	3	2	1	5	4	3	1	1	1	1	54	2	2	3	2
585	3	3	4	3	4	2	5	5	4	3	3	2	5	6	3	3	4	2	1	31	2	2	4	2
586	3	3	4	4	4	2	5	1	4	4	1	1	2	6	2	5	1	2	1	63	1	2	0	2
587	5	5	5	5	5	2	1	3	5	5	1	1	5	6	4	3	3	1	2	52	1	1	4	2
588	5	3	5	4	3	1	5	4	5	3	3	1	5	3	1	4	3	2	1	28	1	2	5	2
589	5	5	3	4	5	1	4	4	4	4	1	1	1	3	1	4	4	2	2	45	1	1	4	2
590	5	5	4	4	4	2	5	4	4	5	1	1	2	3	3	5	4	1	1	60	2	2	4	2
591	5	4	5	5	4	1	5	4	3	4	1	1	2	3	1	3	3	1	2	29	2	1	0	2
592	5	4	5	4	5	2	5	4	5	4	1	1	5	3	3	5	5	2	2	46	2	2	0	2
593	5	5	5	5	5	1	5	4	3	5	1	1	1	3	1	5	5	2	2	54	2	1	5	2
594	5	5	5	4	4	2	4	4	5	4	1	1	2	3	3	2	2	1	2	63	1	2	0	2
595	3	3	2	2	3	1	4	4	4	5	3	1	2	7	3	4	3	2	1	45	2	2	5	2
596	4	4	4	4	4	2	4	4	5	5	2	1	5	3	1	4	1	2	2	52	1	2	4	1
597	5	5	5	5	5	2	5	1	3	5	1	1	2	1	1	2	1	2	2	68	2	2	0	2
598	4	2	4	5	4	1	4	4	4	5	1	1	3	3	1	5	2	2	2	45	1	1	4	2
599	4	4	5	5	5	2	5	4	5	4	1	1	3	3	2	4	4	2	1	43	1	2	4	2
600	5	5	4	4	5	1	4	3	4	5	1	1	2	4	1	4	3	2	2	49	2	1	5	2
